# Supplementary material for: Forecasting the monthly incidence rate of brucellosis in west of Iran using time series and data mining from 2010 to 2019
Source: PLoS One. 2020 May 12;15(5):e0232910. doi: 10.1371/journal.pone.0232910 (PMC7217463; doi:10.1371/journal.pone.0232910)
Supplement: S1 Dataset — (XLS) [file pone.0232910.s001.xls]

## Sheet: Sheet1
year	Season	Month	cases	Rural ratio	Average Age	male ratio	Livestock Ratio	Contact Ratio	Non-Pasteurized Dairy Product Ratio	Average Monthly Temperature	Total Monthly Precipitation	Average Wind Speed	Maximum Monthly Temperature	Minimum Temperature	Monthly Wind Speed
2010	1	1	8	7	56	3	0.75	1	1	13	110.5	1.5	25.6	1.8	12
2010	1	2	29	2.62	47.34	0.72	0.2	0.82	1	18	54.4	1.3	33.4	4.8	13
2010	1	3	14	2.5	41.71	1.8	0.5	0.92	1	25.9	0	1.5	40	11.4	12
2010	2	1	25	0.78	34.68	0.79	0.24	0.76	0.92	27.8	0	1.6	42.4	15.2	11
2010	2	2	23	1.87	47	0.21	0.04	0.78	0.95	25.5	0	1.4	39.8	14	9
2010	2	3	21	0.9	40.14	1.33	0.14	0.66	0.95	22.3	0	1.2	38	8.6	11
2010	3	1	14	6	35.42	1	0.28	0.78	0.92	17.7	5.3	1.1	31.8	4.7	16
2010	3	2	17	0.41	39.23	1.43	0.29	0.52	1	9.1	10	0.8	22.2	-1	5
2010	3	3	6	1	32.66	5	0.16	0.66	0.5	5.4	17.6	1	20	-5.8	12
2010	4	1	6	1	43.5	0.2	0.16	0.5	1	-0.9	64.5	0.7	13	-14	9
2010	4	2	8	0.33	41.5	1.67	0.5	0..75	0.75	3	19.7	1.8	13.6	-8.4	10
2010	4	3	21	1.1	48.28	1.63	0.23	0.47	0.95	7.3	52.9	2	22.6	-7.1	11
2011	1	1	9	0.66	33.22	1.25	0.22	2	0.77	13.3	75.4	1.9	25.7	1.3	13
2011	1	2	25	0.64	32.2	2.125	0.28	3.8	0.96	18.3	41.5	1.3	36	6.7	9
2011	1	3	51	0.9	42.06	1.04	0.29	7.5	0.9	24.4	16	1.7	39	11.5	15
2011	2	1	27	0.85	39.81	1.25	0.25	4.4	0.85	27.4	5.2	1.7	41.6	15.2	24
2011	2	2	28	0.67	38.43	1.8	0.32	3.66	0.82	25	43.4	1.6	40	10.2	8
2011	2	3	32	0.56	37.22	1.9	0.43	3	0.84	21.1	1.7	1.7	34.6	8.4	17
2011	3	1	19	0.47	41.74	2.16	0.31	3.75	0.89	14.1	89.3	1.2	31.2	2	12
2011	3	2	29	0.44	32.9	0.93	0.41	3.83	0.89	4.4	53.7	1.4	15.6	-6	9
2011	3	3	16	0.43	36.19	0.33	0.12	1	0.87	2.2	6	1	12.6	-8.6	10
2011	4	1	40	0.7	41.2	1	0.27	2.25	0.87	1.5	23	1.5	13.4	-10.9	9
2011	4	2	26	0.57	40.15	1.36	0.3	3.33	0.76	0.9	46.1	2	16.4	-10.9	16
2011	4	3	11	0.27	42.18	0.22	0.09	2.66	0.81	5.3	30.8	2.1	19	-9.2	15
2012	1	1	33	7.25	47.7742	2.87	0.48	0.91	0.91	13.9	29.3	1.3	28.2	1.4	11
2012	1	2	24	1.18	46.3333	1.62	0.5	0.66	0.75	19.3	34.8	1.4	33.6	5.6	13
2012	1	3	25	1.77	39.44	2	0.28	0.52	0.8	24.2	4.1	2	36.9	10.6	10
2012	2	1	39	2.25	36.0833	1.76	0.41	0.74	0.82	25.9	22	1.9	39.4	12.4	16
2012	2	2	43	5.14	40.6923	2.25	0.51	0.74	0.81	26.3	8	1.4	37.4	16.2	11
2012	2	3	27	1.16	39	1.45	0.22	0.62	0.7	21.4	0	1.9	33	10	11
2012	3	1	17	6.5	30.4286	3.5	0.23	0.7	0.76	15.9	40.6	1.1	30	4.4	14
2012	3	2	25	1.5	30.6111	1.83	0.36	0.6	0.88	9.3	31	1	23.4	-0.6	8
2012	3	3	17	0.41	38.9375	1.28	0.47	0.7	0.82	3.1	33.2	1.8	14.2	-7.6	14
2012	4	1	13	5.5	24.1429	6	0.15	0.61	0.84	3.2	33.1	2	16	-11	15
2012	4	2	19	1.71	125.867	2.2	0.47	0.73	0.89	6.2	20.7	1.9	17.6	-4.2	13
2012	4	3	35	1.33	34.0323	1.46	0.34	0.68	0.82	9.7	37.4	2.4	24.2	-8	15
2013	1	1	7	1	36	6	0.42	1	1	13.9	17.8	2	27.6	-0.4	13
2013	1	2	32	2.55	30.17	3.5	0.4	0.68	0.75	17.4	65.7	2.1	30.2	6.4	20
2013	1	3	33	3.12	31.23	2.71	0.63	0.72	0.87	24	0	2	36.2	11.6	12
2013	2	1	32	1.38	33.73	3.4	0.31	0.56	0.59	26.5	0	2.2	40.6	14.6	14
2013	2	2	38	2.45	33.63	1.5	0.28	0.73	0.92	24.7	0.4	1.9	36.4	12.8	10
2013	2	3	20	0.66	36.23	1.6	0.25	0.6	0.7	22.5	0	2	36.2	8.6	10
2013	3	1	13	1.6	33	9	0.46	0.61	0.84	14.2	20.3	1.9	32	1	10
2013	3	2	29	1.9	36	2	0.41	0.75	0.82	8.5	50.9	1.2	20	0.8	9
2013	3	3	14	1	13.66	2	0.14	0.57	0.78	1.2	63.4	1.4	17.6	-7.8	12
2013	4	1	22	1.75	44.37	4.33	0.36	0.68	0.68	2.2	2.4	1.4	15.4	-7.7	10
2013	4	2	31	0.87	36.36	5.33	0.22	0.58	0.83	2.4	8.2	1.7	17.4	-10.7	9
2013	4	3	28	0.41	34.26	0.9	0.07	0.17	0.57	9.1	35.1	2.5	22.2	-1.7	11
2014	1	1	28	4.6	37.6	2.11	0.35	4.6	3	14.6	24.5	1.8	29.8	-5.2	10
2014	1	2	29	3.14	36.65	3.14	0.27	3.14	1.9	20.7	2.4	1.9	33.6	6.8	14
2014	1	3	44	3.88	39.29	1.58	0.27	7.8	6.33	25.4	2.3	2.4	40.2	10.7	31
2014	2	1	58	3.83	39.24	1.76	0.24	6.25	3.46	28.2	4	2.5	42.5	14.5	11
2014	2	2	50	1.94	33.84	1.17	0.26	5.25	4.55	27.6	0	2	41.3	14.8	13
2014	2	3	41	9.25	37.07	3.1	0.46	12.66	2.72	23.5	0	2.1	36.5	9.2	11
2014	3	1	26	2.25	46.69	2.71	0.23	25	7.66	14.2	42.9	1.9	32.8	2.1	13
2014	3	2	29	1.63	36.62	1.9	0.34	3.14	6.25	6.5	46.6	1.5	17.2	-3.5	12
2014	3	3	26	1.88	36.07	2.25	0.3	5.5	2.71	4.3	32.4	1.4	15.7	-3.2	7
2014	4	1	47	2.61	44.78	1.93	0.25	6.83	6.83	3.5	5.3	1.6	15.4	-7.8	11
2014	4	2	39	3.22	36.48	5.5	0.33	4.57	2	5.1	28.4	2.3	17.4	-6.8	14
2014	4	3	31	9.33	38.96	2.87	0.48	5.2	3.42	7.6	66.6	2	20	-6.4	16
2015	1	1	45	5.42	39.28	2.75	0.17	3.09	2.75	14.9	13	2.6	30.8	2.2	15
2015	1	2	32	3	43.25	1.9	0.18	4.33	4.6	20.9	2.9	2.4	35.3	6	19
2015	1	3	41	3.55	35.51	2.72	0.29	7.2	9	26.7	1.4	2.3	41.3	11.9	26
2015	2	1	50	4.55	36.16	2.57	0.46	24	5.85	27.8	14.2	2.1	41.2	13.4	20
2015	2	2	61	11.2	33.86	2.38	0.44	6.5	9	26.1	1	2	40.5	12.8	18
2015	2	3	42	1.62	35.92	1.8	0.38	4.25	12.66	21.8	1.7	1.8	35.2	9.6	15
2015	3	1	35	2.18	34.28	1.18	0.34	3.25	10.33	16.5	59.7	1.8	31.4	2.1	17
2015	3	2	26	1.6	40.96	2.25	0.3	3.8	5	7.4	63.1	1.7	18.4	-1.8	12
2015	3	3	22	1.2	34.68	1.2	0.45	4.25	10	1.9	36.9	1.8	15	-6.6	14
2015	4	1	62	1.58	32.82	1.95	0.38	2.92	12.75	3.8	37.1	2.3	15.5	-10.5	17
2015	4	2	56	3	35.39	1.24	0.25	3.63	7.5	6.5	16.4	2.1	22	-9	16
2015	4	3	40	3.75	38.5	1.85	0.52	6.8	4.57	9.5	51.6	2.1	22.2	-2.2	16
2016	1	1	26	3.33	34.46	2.71	0.42	4.75	10.5	13.1	47.4	1.9	29.5	-1.6	22
2016	1	2	36	4.14	34.77	2	0.44	7.5	10	19.7	24.3	2	35.7	6.5	19
2016	1	3	57	1.59	37.08	1.37	0.33	3.25	10.5	24.6	3.8	2.2	39.1	9.8	19
2016	2	1	41	2.72	37.95	1.92	0.34	6.8	5.16	27	1	2.2	41.7	14.1	15
2016	2	2	34	1.42	40.41	1.83	0.23	2.2	6.75	26.5	0.2	1.8	39.1	13.8	10
2016	2	3	45	2	40.42	2.21	0.24	2.07	5.66	21.8	0	1.9	36.5	6.3	14
2016	3	1	34	2.55	34.76	1.12	0.14	3.57	5.75	15	11.2	1.7	30	3.1	15
2016	3	2	23	1.1	37.26	3.6	0.39	9.5	2.33	7.1	4.8	1.9	26.5	-13	16
2016	3	3	31	0.81	30.74	3.42	0.12	2.37	7.66	3.4	49.3	2.2	17.4	-6.8	18
2016	4	1	19	16	30.57	2.16	0.21	4.66	7.5	2.2	26.5	1.6	12.5	-7.7	15
2016	4	2	32	1.3	40.68	2.2	0.25	2.62	4.8	1.2	40.5	1.9	17	-9.7	12
2016	4	3	33	1.75	40.75	1.06	0.33	2.3	5.6	8.1	66.5	2.1	20	-3	16
2017	1	1	29	1.23	43.72	1.63	0.31	3.14	4	13.5	70.8	2.3	28.9	-2.3	16
2017	1	2	29	0.61	36.75	1.07	0.13	1.54	27	19.7	22.6	1.9	33.4	8.2	24
2017	1	3	36	1.25	35.05	2.6	0.36	1.33	15	24.9	0	2	39.1	9.4	16
2017	2	1	19	1.71	33.89	1.37	0.47	3.75	8.5	27.8	0	2.2	40.6	13.4	14
2017	2	2	32	1.28	35.15	1.66	0.4	3.42	3.66	26.4	0.6	1.9	38.5	13.2	21
2017	2	3	41	1.15	40.82	1.15	0.24	2.15	7.2	22.9	0.3	1.9	36.7	6.1	11
2017	3	1	40	1.1	40.45	1.66	0.35	2.63	5.66	15.9	10	2.1	29.5	2.2	13
2017	3	2	28	0.75	41.46	3.66	0.28	2.37	5.5	9.7	10.2	1.8	24.7	-4.7	14
2017	3	3	15	0.87	38.2	0.66	0.2	1.5	14	5.2	12.6	1.7	17.8	-4.9	12
2017	4	1	30	0.66	39.06	1.14	0.16	1.3	1	2.7	37.8	1.8	14.5	-14.2	14
2017	4	2	16	1	35.12	4.33	0.43	4	6.5	4.9	83.6	1.7	15.7	-9.4	17
2017	4	3	34	0.61	44.94	1.25	0.17	1.14	6.25	13	13.3	2.1	30	0.2	17
2018	1	1	17	0.7	40	3.25	0.41	3.25	2.4	12.6	39.4	2.1	25.2	-2.4	16
2018	1	2	32	0.72	41.21	2.2	0.4	2.55	9	17.1	38.4	1.9	32.4	6.3	18
2018	1	3	20	1.22	42.8	3	0.45	5.66	3.75	24.4	12.8	2.1	40.7	11.3	21
2018	2	1	32	1.66	45.56	3	0.4	3.57	3.42	30.3	0	2.6	41.7	16.8	15
2018	2	2	26	1.16	39.26	1.36	0.26	2.83	2.83	27.1	0	2.5	39.8	13.7	15
2018	2	3	34	2.4	40.79	2.4	0.61	7.5	5.8	22.7	1	2	36.6	10.5	14
2018	3	1	26	1.36	37.42	1.16	0.23	1.36	12	15.4	10.8	1.6	32.7	2.1	18
2018	3	2	20	0.53	34.8	1.5	0.25	1.5	8.5	8	63.4	1.6	17.2	-0.2	10
2018	3	3	40	1.66	42.77	1.35	0.37	2.63	7	5.6	56.9	1.7	16.5	-3.1	13
2018	4	1	38	1.92	36.26	1	0.23	1.84	3.75	3.1	72.4	2.1	15.9	-6.8	17
2018	4	2	36	2.6	47.08	1.11	0.38	6.2	3	4.1	17.9	1.9	14	-5	14
2018	4	3	32	2.2	44.59	2.55	0.34	2.87	7	6.9	64.6	2	19.3	-3.6	14
									آوریل 2010 تا مارس 2019
